# Supplementary material for: Long-Term Efficacy of Low-Intensity Single Donor Fecal Microbiota Transplantation in Ulcerative Colitis and Outcome-Specific Gut Bacteria
Source: Front Microbiol. 2021 Nov 17;12:742255. doi: 10.3389/fmicb.2021.742255 (PMC8635752; doi:10.3389/fmicb.2021.742255)
Supplement: Supplementary file 3 [file Data_Sheet_1.xlsx]

## Sheet: S1
Table S1. Comparison among five clinical trials of FMT for UC.
Trials	Patients	Randomised	Blined	Placebo-controlled	Cases	Single/pool donors	Administration routes	Administration frequency	Clinical response rates	Clinical remission rates	Remission length after FMT	Adverse events during FMT
This trail	Adult patients	No	No	No	31 FMT	single	colonoscopy and/or combied with gastroscopy	2 FMTs with 2-3 months interval	80% (16/20) at 4-6 months	60% (12/20) at 4-6 months	The mean remission period was 24.08±18.23 months (3m~56m); 67% (8/12) of patients remained remission at 12 months, and 50% (6/12) at 24 months.	No serious adverse events occured; mild adverse events were observed in 50% (31/62) of FMT adminstrations, including low fever (17/62), abdominal pain (6/62), abdominal distension (6/62), nausea (1/62), furuncle in the leg (1/62).
Moayyedi et al.	Adult patients	Yes	Yes	Yes	38 FMT vs 37 placebo	single	enema	once weekly for 6 weeks	FMT vs placebo: 39% (15/38) vs 24% (9/37)(p=0.16) at 7 weeks	FMT vs placebo: 24% (9/38) vs 5% (2/37)（p=0.03）at 7 weeks	89% (8/9) patients remained remission at week 7 after FMT, and maintained at 52 weeks.	Significant adverse events occuredin 8% (3/38) of patients, including patchy inflammation of the colon and also rectal abscess formation (2/38), worsening abdominal discomfort tested positive for C. difficile toxin (1/38).
Paramsothy et al.	Adult patients	Yes	Yes	Yes	42 FMT vs 43 placebo	pool	colonoscopy once and enema	colonoscopic infusion once, followed by enemas 5 days per week for 8 weeks	FMT vs placebo: 54% (22/41) vs 23% (9/40) (p=0·004) at 8 weeks	FMT vs placebo: 27% (11/41) vs 8% (3/40) (p=0.021) at 8 weeks	not described	Serious adverse events (worsening condition) occured in 5% (2/41) of patients. Mild adverse events include abdominal pain (12/41), colitis (10/41), flatulence (10/41), bloating (8/41), upper respiratory tract infection (7/41), headache (4/41), dizziness (3/41), fever (3/41), rash (3/41), nausea (2/41), alanine aminotransferase elevated (2/41), chills (2/41), vomiting (2/41), back pain (2/41).
Costello et al.	Adult patients	Yes	Yes	Yes	38 FMT vs 35 placebo	pool	colonoscopy once and enema	colonoscopy once followed by 2 enemas over 7 days for 8 weeks	FMT vs placebo: 55% (21/38) vs 23% (8/35) (p=0·007) at 8 weeks	FMT vs placebo: 32% (12/38) vs 9% (3/35) (p< 0.01) at 8 weeks	42% (5/12) patients remained remission at week 8 after FMT, and maintained at 12 months.	Serious adverse events occurred in 7.9% (3/38) of patients, including worsening colitis (1/38), C. difficile colitis requiring colectomy (1/38), pneumoniam (1/38). Mild adverse events: not described.
Rossen et al.	Adult patients	Yes	Yes	Yes	23 FMT vs 25 placebo	single	nasoduodenal tube	2 FMTs with 3-week intervals	FMT vs placebo: 47.8% (11/23) vs 52.0% (13/25) (p=0.52) at 12 weeks,	FMT vs placebo: 30.4% (7/23) vs 20.0% (5/25) (p=0.51) at 12 weeks	not described	No serious adverse events; mild adverse events were 78.3% (18/23) of patients, including increase of stool frequency (5/23), abdominal murmurs (4/23), fever (2/23), nausea (2/23), vomited fecal infusion 8.7% (2/23).
Pai et al.	Pediatric patients	Yes	Yes (single-blinded)	Yes	12 FMT vs 12 placebo	pool	enema	two enemas per week for 6weeks	FMT vs placebo: 91.7% (11/12) vs 50% (6/12) at 6 weeks(risk ratio, 1.8; 95% CI, 1.1–3.7; composite clinical outcome)	FMT vs placebo: 33.3% (4/12) vs 33.3% (4/12)(risk ratio, 1.0; 95% CI, 0.3–3.0) at 12 weeks	41.7% (5/12) patients remained remission at week 30 after FMT.	Serious adverse events occurred in 41.7% (5/12) of patients, including worsening colitis (3/12), relapse of Clostridioides difficile colitis (2/12). Mild adverse events: not described.

## Sheet: S2
	Table S2. Medication and efficacy of each patient.
Patients	Medications at baseline	Medications during FMT	Medications after FMT	Efficacy	4-year follow-up
PUC1	Azathioprine (100mg/d), combined with mesalamine (4g/d) and prednison (30mg/d)	The dosage of azathioprine and prednison gradually decreased to withdrawal; Mesalamine maintains 4g/d	Mesalamine maintains 4g/d	Clinical response	Mesalamine maintains 4g/d without new medications
PUC2	Prednison(60mg/d) combined with mesalamine (4g/d)	The dosage of prednison gradually decreased to withdrawal; Mesalamine maintains 4g/d	Mesalamine decreased to 2g/d	Clinical remission	remission for 4 years without new medications
PUC3	Mesalamine (4g/d)	Mesalamine (4g/d)	Mesalamine (4g/d)	No response	added Methylprednisolone 40mg/d, and gradually decreased after remission
PUC4	Mesalamine (3g/d)	Mesalamine (3g/d)	Mesalamine maintains 3g/d	Clinical response	Mesalamine maintains 3g/d without new medications
PUC5	Mesalamine (4g/d)	Mesalamine (4g/d)	Mesalamine decreased to 2g/d	Clinical response	Mesalamine (2-4g/d) without new medications
PUC6	Azathioprine (100mg, qod), combined with mesalamine (4g/d)	The dosage of azathioprine gradually decreased to withdrawal; Mesalamine maintains 4g/d	Mesalamine maintains 4g/d	Clinical response	repeated FMT and added IFX afterwards
PUC7	Mesalamine (4g/d)	Mesalamine (4g/d)	Mesalamine (4g/d)	No response	added Mesalazine suppository
PUC8	Prednison(40mg/d) combined with mesalamine (4g/d)	The dosage of prednison gradually decreased to withdrawal; Mesalamine maintains 4g/d	Mesalamine maintains 4g/d	No response	added IFX
PUC9	Mesalamine (4g/d)	Mesalamine (4g/d)	The dosage of mesalamine gradually decreased to withdrawal	Clinical remission	remission for 4 years without new medications
PUC10	Mesalamine (4g/d)	Mesalamine (4g/d)	The dosage of mesalamine gradually decreased to withdrawal	Clinical remission	remission for 4 years without new medications
PUC12	Mesalamine (4g/d)	Mesalamine (4g/d)	Mesalamine maintains 4g/d	Clinical response	Mesalamine maintains 4g/d
PUC13	Mesalamine (4g/d)	Mesalamine (4g/d)	Mesalamine maintains 4g/d	Clinical remission	relapsed after 7 months and repeated FMT
PUC14	Prednison(45mg/d) combined with mesalamine (4g/d)	The dosage of prednison gradually decreased to withdrawal; Mesalamine maintains 4g/d	Mesalamine decreased to 2g/d	Clinical remission	relapsed after 15 months, and added the dosage of mesalamine to 4g/d
PUC15	Methylprednisolone (28mg/) combined with mesalamine (4g/d)	The dosage of Methylprednisolone gradually decreased to withdrawal; Mesalamine maintains 4g/d	Mesalamine maintains 4g/d	Clinical response	Mesalamine 2-4g/d without new medications
PUC16	Mesalamine (3g/d)	Mesalamine (3g/d)	Mesalamine decreased to 2g/d	Clinical remission	relapsed after 3 months and added the dosage of mesalamine to 4g/d
PUC17	Mesalamine (3g/d)	Mesalamine (3g/d)	Mesalamine decreased to 2g/d	Clinical remission	remission for 4 years without new medications
PUC18	Prednison(35mg/d) combined with mesalamine (4g/d)	The dosage of prednison gradually decreased to withdrawal; Mesalamine maintains 4g/d	Mesalamine maintains 4g/d	Clinical remission	relapsed after 21 months and repeated FMT
PUC19	No medications	No medications	Mesalamine (4g/d)	No response	Mesalamine maintains 4g/d
PUC20	Mesalamine (4g/d)	Mesalamine (4g/d)	Mesalamine maintains 4g/d	Clinical response	added Mesalazine suppository and repeated FMT
PUC22	Mesalamine (4g/d)	Mesalamine (4g/d)	Mesalamine maintains 4g/d	Clinical response	Mesalamine 2-4g/d and repeated FMT
PUC23	No medications	No medications	No medications	Clinical response	No medications
PUC24	Prednison(35mg/d) combined with mesalamine (3g/d)	The dosage of prednison gradually decreased to withdrawal; Mesalamine maintains 3g/d	Mesalamine decreased to 2g/d	Clinical remission	relapsed after 6 months and added the dosage of mesalamine to 4g/d
PUC25	Mesalamine (4g/d)	Mesalamine (4g/d)	Mesalamine maintains 4g/d	Clinical remission	relapsed after 3 months and added Mesalazine suppository
PUC26	Mesalamine (6g/d)	Mesalamine (6g/d)	Prednison(50mg/d) combined with mesalamine (4g/d)	No response	added Prednison 50mg/d, and gradually decreased after remission
PUC27	Mesalamine (4g/d)	Mesalamine (4g/d)	Mesalamine decreased to withdrawl	Clinical remission	relapsed after 23 months and did not add any medicationts
PUC28	No medications	No medications	No medications	Clinical response	No medications
PUC29	Mesalamine (4g/d)	Mesalamine (4g/d)	Mesalamine maintains 4g/d	Clinical response	Mesalamine maintains 2-4g/d
PUC30	No medications	No medications	Mesalamine (4g/d)	No response	Mesalamine maintains 4g/d
PUC31	Methylprednisolone (28mg/) combined with mesalamine (4g/d)	The dosage of Methylprednisolone gradually decreased to withdrawal; Mesalamine maintains 4g/d	Mesalamine maintains 4g/d	Clinical response	Mesalamine decreased to 1.5g/d
PUC32	Mesalamine (3g/d)	Mesalamine (3g/d)	The dosage of mesalamine gradually decreased to withdrawal	Clinical remission	remission for 4 years without new medications
PUC33	Mesalamine (4g/d)	Mesalamine (4g/d)	Mesalamine maintains 4g/d	Clinical response	Mesalamine maintains 4g/d

## Sheet: S3
Table S3. Medication summary before and after FMT.
pre-FMT	During FMT	After FMT
7 patients: glucocorticoids(≥35mg) combined with mesalamine (1.5g~4g) at least 4 weeks	The dosage of hormones gradually decreased to withdrawal; Mesalamine maintains the original dose	Mesalamine was gradually reduced to a maintenance dose (2-4g/d)
2 patients: azathioprine (100mg qd or qod) combined with mesalamine (4g/d) and glucocorticoids (30mg/d)	The dosage of azathioprine and hormones gradually decreased to withdrawal; Mesalamine maintains the original dose	Mesalamine was gradually reduced to a maintenance dose (2-4g/d)
19 patients: mesalamine (≥3g/d) at least 8 weeks	Mesalamine maintains the original dose	Mesalamine was gradually reduced to a maintenance dose (2-4g/d) or withdrawal
3 incipient patients without any treatment	No medications	No medications or added Mesalamine (4g/d)

## Sheet: S4
Table S4. Fecal bacteria that significantly different between UC patients and the donor.
	Bacterial taxa	P (rank test)	FDR	Donor (CSS(TSS))	UC (CSS(TSS))	Fold Change
Increased in UC	p__Bacteroidetes__g__Bacteroides__s__Bacteroides_caccae_OTU2255	0.027	0.059	5.31	6.2	-1.168
	p__Bacteroidetes__g__Bacteroides__s__Bacteroides_fragilis_OTU1867	0.0008	0.0044	2.65	6.57	-2.479
	p__Bacteroidetes__g__Bacteroides__s__Bacteroides_ovatus_OTU2365	0.0085	0.025	5.15	6.47	-1.257
	p__Bacteroidetes__g__Bacteroides__s__Bacteroides_thetaiotaomicron_OTU1316	0.0066	0.022	4.27	6.44	-1.51
	p__Bacteroidetes__g__Bacteroides__s__Bacteroides_xylanisolvens_OTU233	0.0032	0.011	5.15	6.09	-1.183
	p__Bacteroidetes__g__Bacteroides_OTU1534	0.035	0.066	6.44	7.31	-1.134
	p__Bacteroidetes__g__Bacteroides_OTU1978	0.00071	0.0042	3.07	6.12	-1.994
	p__Bacteroidetes__g__Bacteroides_OTU221	0.0078	0.024	7.62	9.15	-1.2
	p__Bacteroidetes__g__Bacteroides_OTU3	0.002	0.0087	4.75	6.48	-1.366
	p__Bacteroidetes__g__Parabacteroides__s__Parabacteroides_distasonis_OTU658	0.029	0.06	4.86	6.09	-1.253
	p__Firmicutes__f__Lachnospiraceae_OTU1812	0.0072	0.022	7.07	8.06	-1.14
	p__Firmicutes__f__Lachnospiraceae_OTU2089	0.014	0.035	5.34	6.97	-1.305
	p__Firmicutes__f__Lachnospiraceae_OTU2211	0.0015	0.0075	5.56	7.03	-1.264
	p__Firmicutes__f__Lachnospiraceae_OTU2587	0.0031	0.011	4.65	5.86	-1.262
	p__Firmicutes__f__Lachnospiraceae_OTU34	0.03	0.06	4.98	5.76	-1.158
	p__Firmicutes__f__Ruminococcaceae_OTU2476	0.0088	0.025	3.2	5.08	-1.586
	p__Firmicutes__g__Anaerostipes__s__Eubacterium_hadrum_OTU144	0.03	0.06	4.72	5.81	-1.229
	p__Firmicutes__g__Anaerostipes__s__Eubacterium_hadrum_OTU1889	0.033	0.065	7.04	7.95	-1.129
	p__Firmicutes__g__Anaerostipes__s__Eubacterium_hadrum_OTU2543	0.028	0.06	6.02	6.82	-1.133
	p__Firmicutes__g__Blautia__s__Blautia_faecis_OTU2222	0.047	0.085	6.58	7.23	-1.099
	p__Firmicutes__g__Blautia__s__Blautia_wexlerae_OTU110	0.002	0.0087	9.41	10.46	-1.112
	p__Firmicutes__g__Blautia_OTU1900	0.0016	0.0076	5.03	7.14	-1.419
	p__Firmicutes__g__Blautia_OTU277	0.011	0.029	4.03	5.38	-1.336
	p__Firmicutes__g__Clostridium_sensu_stricto_OTU2277	0.0034	0.012	3.26	6.39	-1.958
	p__Firmicutes__g__Clostridium_XI__s__Clostridium_difficile_OTU1911	0.026	0.058	2.95	6.1	-2.07
	p__Firmicutes__g__Coprococcus_OTU2399	0.0003	0.0027	5.16	6.32	-1.225
	p__Firmicutes__g__Dorea__s__Dorea_formicigenerans_OTU2067	0.0031	0.011	6.8	7.72	-1.134
	p__Firmicutes__g__Lachnospiracea_incertae_sedis__s__Eubacterium_eligens_OTU2310	0.019	0.044	3.88	5.66	-1.458
	p__Firmicutes__g__Lachnospiracea_incertae_sedis__s__Eubacterium_eligens_OTU2332	0.017	0.04	3.09	5.28	-1.712
	p__Firmicutes__g__Lachnospiracea_incertae_sedis__s__Ruminococcus_gnavus_OTU332	0.0022	0.0092	6.44	8.91	-1.382
	p__Firmicutes__g__Lachnospiracea_incertae_sedis_OTU766	0.0069	0.022	3.78	4.81	-1.273
Decreased in UC	p__Actinobacteria__g__Bifidobacterium__s__Bifidobacterium_adolescentis_OTU2509	0.00032	0.0027	10.58	8.17	1.296
	p__Actinobacteria__g__Bifidobacterium_OTU439	0.047	0.085	9.62	8.47	1.135
	p__Bacteroidetes__g__Bacteroides__s__Bacteroides_coprocola_OTU1844	2.4e-05	0.0004	11.76	9.71	1.212
	p__Bacteroidetes__g__Bacteroides__s__Bacteroides_coprocola_OTU2483	0.00012	0.0015	5.79	4.21	1.374
	p__Bacteroidetes__g__Bacteroides__s__Bacteroides_finegoldii_OTU2155	0.022	0.05	7.04	5.84	1.207
	p__Bacteroidetes__g__Bacteroides__s__Bacteroides_plebeius_OTU1	1.2e-05	0.0003	11.52	9.97	1.155
	p__Bacteroidetes__g__Bacteroides__s__Bacteroides_plebeius_OTU1932	3.6e-06	0.00018	7.53	4.85	1.555
	p__Bacteroidetes__g__Bacteroides__s__Bacteroides_plebeius_OTU2287	0.035	0.066	9.22	8.34	1.105
	p__Firmicutes__f__Lachnospiraceae_OTU2177	6.2e-06	0.00021	12.09	9.07	1.333
	p__Firmicutes__f__Lachnospiraceae_OTU24	0.00018	0.0018	6.69	5.65	1.184
	p__Firmicutes__f__Lachnospiraceae_OTU516	0.00018	0.0018	6.48	4.72	1.374
	p__Firmicutes__f__Ruminococcaceae_OTU344	0.01	0.027	5.6	4.46	1.253
	p__Firmicutes__g__Blautia__s__Blautia_luti_OTU1956	0.0025	0.01	8.44	7.28	1.159
	p__Firmicutes__g__Clostridium_sensu_stricto_OTU67	0.00054	0.0039	6.77	5.2	1.302
	p__Firmicutes__g__Faecalibacterium__s__Faecalibacterium_prausnitzii_OTU174	0.0096	0.027	5.54	4.67	1.187
	p__Firmicutes__g__Faecalibacterium__s__Faecalibacterium_prausnitzii_OTU2066	0.016	0.039	10.57	9.67	1.093
	p__Firmicutes__g__Fusicatenibacter__s__Fusicatenibacter_saccharivorans_OTU1933	2.4e-05	0.0004	9.21	7.36	1.25
	p__Firmicutes__g__Gemmiger__s__Gemmiger_formicilis_OTU2144	3.6e-05	0.00051	8.15	5.75	1.416
	p__Firmicutes__g__Gemmiger__s__Gemmiger_formicilis_OTU2432	0.00063	0.0042	6.51	4.41	1.476
	p__Firmicutes__g__Lachnospiracea_incertae_sedis__s__Eubacterium_hallii_OTU1747	0.00043	0.0033	8.88	8.1	1.096
	p__Firmicutes__g__Roseburia__s__Roseburia_faecis_OTU549	0.013	0.033	9.85	8.76	1.124
	p__Firmicutes__g__Roseburia_OTU2166	0.0007	0.0042	8.27	5.99	1.38
	p__Firmicutes__g__Ruminococcus__s__Ruminococcus_bromii_OTU1640	6.5e-08	6.5e-06	9.71	6.11	1.589
	p__Firmicutes__o__Clostridiales_OTU2554	0.001	0.0053	6.77	5.38	1.259

## Sheet: S5
Table S5. Fecal bacteria in the UC patients that significantly changed after FMT.
	Bacterial taxa	P (rank test)	FDR	Baseline (CSS(TSS))	post-FMT (CSS(TSS))	Fold Change
Deased after FMT	p__Bacteroidetes__g__Bacteroides__s__Bacteroides_uniformis_OTU2055	0.04	0.17	6.79	5.61	-1.209
	p__Bacteroidetes__g__Bacteroides_OTU1978	0.0075	0.08	6.11	4.39	-1.391
	p__Firmicutes__f__Peptostreptococcaceae_OTU2465	0.0067	0.08	5.8	4.78	-1.215
	p__Firmicutes__g__Blautia__s__Blautia_wexlerae_OTU110	0.035	0.17	10.45	9.84	-1.063
	p__Firmicutes__g__Clostridium_sensu_stricto_OTU2244	0.024	0.14	6.76	5.94	-1.138
	p__Firmicutes__g__Clostridium_sensu_stricto_OTU67	0.012	0.08	5.19	4.19	-1.24
	p__Firmicutes__g__Clostridium_XI__s__Clostridium_difficile_OTU1911	0.011	0.08	6.09	3.96	-1.536
	p__Firmicutes__g__Flavonifractor__s__Flavonifractor_plautii_OTU2189	0.011	0.08	6.07	4.57	-1.328
	p__Firmicutes__g__Intestinibacter__s__Intestinibacter_bartlettii_OTU1845	0.00073	0.036	8.21	7.27	-1.13
	p__Firmicutes__g__Lachnospiracea_incertae_sedis__s__Ruminococcus_gnavus_OTU332	0.039	0.17	8.9	7.57	-1.176
	p__Firmicutes__g__Romboutsia_OTU765	0.0024	0.048	9.14	8.02	-1.139
Increased after FMT	p__Actinobacteria__g__Bifidobacterium__s__Bifidobacterium_adolescentis_OTU2509	0.0015	0.038	8.16	9.84	1.206
	p__Actinobacteria__g__Bifidobacterium__s__Bifidobacterium_bifidum_OTU2233	0.012	0.08	5.73	6.71	1.17
	p__Actinobacteria__g__Bifidobacterium_OTU439	0.038	0.17	8.46	9.29	1.097
	p__Bacteroidetes__g__Bacteroides__s__Bacteroides_plebeius_OTU1	0.00053	0.036	9.97	11.21	1.125
	p__Bacteroidetes__g__Bacteroides__s__Bacteroides_plebeius_OTU1932	0.022	0.14	4.84	5.87	1.212
	p__Bacteroidetes__g__Bacteroides__s__Bacteroides_plebeius_OTU2287	0.01	0.08	8.34	9.33	1.119
	p__Firmicutes__g__Blautia__s__Ruminococcus_obeum_OTU1823	0.028	0.16	7.85	8.43	1.073
	p__Firmicutes__g__Faecalibacterium__s__Faecalibacterium_prausnitzii_OTU1095	0.011	0.08	10.29	10.87	1.056
	p__Firmicutes__g__Faecalibacterium__s__Faecalibacterium_prausnitzii_OTU174	0.032	0.16	4.66	5.21	1.118
	p__Firmicutes__g__Faecalibacterium__s__Faecalibacterium_prausnitzii_OTU1856	0.012	0.08	6.08	6.89	1.135
	p__Firmicutes__g__Faecalibacterium__s__Faecalibacterium_prausnitzii_OTU1955	0.0058	0.08	10.12	10.94	1.08
	p__Firmicutes__g__Faecalibacterium__s__Faecalibacterium_prausnitzii_OTU2	0.0011	0.037	9.29	10.32	1.111
	p__Firmicutes__g__Faecalibacterium__s__Faecalibacterium_prausnitzii_OTU2066	0.031	0.16	9.66	10.36	1.073

## Sheet: S6
Table S6. Spearman correlations between the relative abundance of fecal bacteria and clinical variables of the UC patients.
Clinical variables	Bacterial taxa	Spearman |R|≥0.35	P	FDR
Mayo score	g__Bifidobacterium_OTU1617	-0.47	7.32e-05	0.02
	f__Ruminococcaceae_OTU1681	-0.37	0.002315	0.11
	f__Lachnospiraceae_OTU1085	-0.35	0.004903	0.18
	f__Peptostreptococcaceae_OTU2465	0.4	0.00108	0.07
	s__Nocardia_coeliaca_OTU2421	0.4	0.001119	0.07
	g__Romboutsia_OTU765	0.41	0.000853	0.07
IBDQ	s__Intestinibacter_bartlettii_OTU1845	-0.4	0.002042	0.28
	g__Clostridium_sensu_stricto_OTU2244	-0.37	0.005083	0.47
Stool frequency	g__Bifidobacterium_OTU1617	-0.46	0.000118	0.033
	o__Clostridiales_OTU678	-0.4	0.001073	0.1
	f__Ruminococcaceae_OTU1681	-0.39	0.001574	0.11
	s__Eubacterium_ventriosum_OTU1371	-0.38	0.001913	0.11
	g__Bifidobacterium_OTU132	-0.35	0.004542	0.19
	s__Nocardia_coeliaca_OTU2421	0.35	0.004755	0.19
ESR	g__Bifidobacterium_OTU1617	-0.46	0.000402	0.056
	g__Bifidobacterium_OTU1333	-0.38	0.003822	0.27
	s__Ruminococcus_gnavus_OTU142	0.38	0.003927	0.27
	f__Lachnospiraceae_OTU1085	-0.36	0.007562	0.32
	s__Faecalibacterium_prausnitzii_OTU83	-0.35	0.00876	0.32
	g__Bifidobacterium_OTU1597	-0.35	0.009326	0.32
CRP	s__Dorea_formicigenerans_OTU2067	0.36	0.004794	0.5
WBC	f__Lachnospiraceae_OTU1041	0.35	0.004111	0.26
	g__Bacteroides_OTU221	0.35	0.004249	0.26
	g__Bacteroides_OTU2387	0.43	0.00043	0.12
Neutrophil	f__Ruminococcaceae_OTU289	-0.38	0.002241	0.24
	g__Bifidobacterium_OTU1617	-0.37	0.002562	0.24
	s__Nocardia_coeliaca_OTU2421	0.5	2.65e-05	0.0074
